# Supplementary material for: High-throughput cultivation and screening platform for unicellular phototrophs
Source: BMC Microbiol. 2014 Sep 16;14:239. doi: 10.1186/s12866-014-0239-x (PMC4172822; doi:10.1186/s12866-014-0239-x)
Supplement: Additional file 1: — CAD Design for the cultivation chamber housing and the inlay-lid as in STL Format. Longest edge of the chamber is 600 mm. [file 12866_2014_239_MOESM1_ESM.zip]

Archive with 1 entries (1 files):
- 12866_2014_239_MOESM1_ESM.stl
